# Supplementary material for: Tweets from the forest: using Twitter to increase student engagement in an undergraduate field biology course
Source: F1000Res. 2015 Mar 31;4:82. [Version 1] doi: 10.12688/f1000research.6272.1 (PMC4648182; doi:10.12688/f1000research.6272.1)
Supplement: Supplementary file 2 [file f1000research-4-6728-s0001.tgz]

Archive with 1 entries (1 files):
- 44fb59ee-7fb0-433e-801e-c401926cd4f8.pdf
